# Supplementary material for: Screening and identification of potential novel biomarker for diagnosis of complicated Plasmodium vivax malaria
Source: J Transl Med. 2018 Oct 4;16:272. doi: 10.1186/s12967-018-1646-9 (PMC6172720; doi:10.1186/s12967-018-1646-9)
Supplement: Supplementary file 1 — Additional file 1: Table S1. Differentially expressed miRNAs in 1. Complicated vs uncomplicated P. vivax 2. Complicated P. vivax vs Healthy 3. Complicated P. vivax vs P. falciparum with p-value < 0.05. [file 12967_2018_1646_MOESM1_ESM.xls]

## Sheet: Sheet1
Additional file 1: Table S1. Differentially expressed miRNAs in 1. Complicated vs uncomplicated P. vivax 2. Complicated P. vivax vs Healthy 3. Complicated P. vivax vs P. falciparum with p-value <0.05.
Complicated vs uncomplicated P. vivax	Transcript ID		Regulation	Fold Change	p-value(<0.05)
	hsa-miR-3651		up	13.13	0.036754
	hsa-miR-29a-3p		up	12.6	0.04282
	hsa-miR-19b-3p		up	12.06	0.009659
	U49A		up	11.14	0.014789
	U49B		up	9.44	0.035851
	U49A		up	9.44	0.035851
	U49A		up	9.34	0.017267
	ACA32		up	7.65	0.005635
	U78		up	7.52	0.041705
	ENSG00000212378		up	7.52	0.041705
	ACA18		up	6.77	0.029773
	U75		up	6.06	0.013943
	U17b		up	5.75	0.028445
	U75		up	5.71	0.0206
	hsa-miR-192-5p		up	5.5	0.015139
	hsa-miR-155-5p		up	5.4	0.015427
	ENSG00000207062		up	5.39	0.025272
	ENSG00000206785		up	5.39	0.025272
	ACA15		up	5.39	0.025272
	snR39B		up	5.36	0.037803
	hsa-miR-28-3p		up	5.36	0.027783
	hsa-miR-3667-5p		up	5.32	0.00298
	mgh28S-2409		up	5.29	0.017615
	hsa-miR-200c-3p		up	5.2	0.019586
	U3		up	4.88	0.031534
	hsa-miR-151a-3p		up	4.81	0.027635
	hsa-miR-378a-5p		up	4.61	0.048988
	U68		up	4.51	0.012642
	U68		up	4.46	0.009416
	mgh28S-2411		up	4.35	0.048682
	Z17B		up	4.33	0.028976
	hsa-miR-28-5p		up	4.24	0.042769
	HBII-419		up	4.1	0.023631
	ENSG00000252840		up	4.1	0.01984
	ACA44		up	4.1	0.01984
	U74		up	3.94	0.02035
	hsa-miR-181b-5p		up	3.88	0.019789
	U83B		up	3.82	0.04193
	hsa-miR-26a-5p		up	3.81	0.034234
	U30		up	3.76	0.038457
	hsa-miR-7977		up	3.68	0.009263
	hsa-miR-23a-3p		up	3.68	0.004487
	U43		up	3.65	0.010892
	hsa-miR-451a		up	3.64	0.036389
	U83A		up	3.48	0.044381
	hsa-miR-362-5p		up	3.48	0.006275
	hsa-miR-4306		up	3.42	0.028286
	hsa-miR-361-5p		up	3.39	0.018567
	ACA32		up	3.36	0.008944
	hsa-miR-130b-3p		up	3.3	0.005017
	U3-4		up	3.29	0.043187
	U3-3		up	3.29	0.043187
	U3-2		up	3.29	0.043187
	U3-2B		up	3.29	0.043187
	hsa-miR-24-3p		up	3.26	0.000653
	U36B		up	3.25	0.042098
	ENSG00000265941		up	3.25	0.042098
	U51		up	3.23	0.039306
	hsa-miR-330-3p		up	3.21	0.022166
	hsa-miR-342-3p		up	3.2	0.008271
	U43		up	3.19	0.010145
	ACA57		up	3.12	0.032837
	U52		up	2.92	0.045235
	ENSG00000266300		up	2.92	0.045235
	ENSG00000265707		up	2.92	0.045235
	ENSG00000265156		up	2.92	0.045235
	ENSG00000263362		up	2.92	0.045235
	hsa-miR-339-3p		up	2.82	0.03989
	hsa-miR-182-5p		up	2.82	0.000635
	hsa-miR-25-3p		up	2.8	0.024069
	hsa-miR-222-3p		up	2.75	0.021442
	U8		up	2.73	0.03474
	hsa-miR-22-3p		up	2.69	0.011868
	hsa-mir-361		up	2.66	0.018497
	hsa-miR-532-5p		up	2.63	0.007341
	hsa-miR-30c-5p		up	2.62	0.03699
	U17a		up	2.34	0.039983
	hsa-miR-324-5p		up	2.16	0.032014
	ACA44		up	2.14	0.033787
	hsa-miR-1237-5p		down	-2.02	0.012399
	hsa-miR-6754-5p		down	-2.03	0.013163
	hsa-miR-6127		down	-2.03	0.028218
	hsa-miR-210-5p		down	-2.04	0.000123
	hsa-miR-504-3p		down	-2.06	0.031437
	hsa-miR-6870-5p		down	-2.08	0.008418
	hsa-miR-4710		down	-2.09	0.041491
	hsa-miR-4725-3p		down	-2.14	0.028165
	hsa-miR-3679-5p		down	-2.14	0.007447
	hsa-miR-6784-5p		down	-2.15	0.039702
	hsa-miR-6885-5p		down	-2.17	0.012828
	hsa-miR-5010-5p		down	-2.22	0.008026
	hsa-miR-8069		down	-2.24	0.044316
	hsa-miR-3960		down	-2.24	0.029249
	hsa-miR-3665		down	-2.24	0.048667
	hsa-miR-1228-5p		down	-2.24	0.011891
	hsa-miR-6722-3p		down	-2.25	0.040902
	hsa-let-7b-5p		down	-2.26	0.009655
	hsa-miR-4732-3p		down	-2.28	0.048184
	hsa-miR-3141		down	-2.28	0.012069
	hsa-miR-3187-3p		down	-2.29	0.018321
	hsa-miR-3656		down	-2.3	0.032083
	hsa-miR-6511a-5p		down	-2.31	0.010164
	hsa-mir-885		down	-2.37	0.024412
	hsa-mir-6743		down	-2.39	0.026431
	hsa-miR-4706		down	-2.4	0.029503
	hsa-miR-4728-5p		down	-2.41	0.034276
	hsa-miR-2861		down	-2.43	0.024042
	hsa-miR-6877-5p		down	-2.45	0.000742
	hsa-miR-4651		down	-2.45	0.040843
	hsa-miR-4685-5p		down	-2.47	0.003358
	hsa-miR-6894-3p		down	-2.51	0.000116
	hsa-miR-4253		down	-2.51	0.029317
	hsa-miR-6769b-5p		down	-2.54	0.006826
	hsa-miR-6798-5p		down	-2.54	0.023656
	hsa-mir-6800		down	-2.56	0.044114
	hsa-miR-4732-5p		down	-2.58	0.003627
	hsa-miR-638		down	-2.58	0.019295
	hsa-miR-5787		down	-2.66	0.011616
	hsa-miR-1908-5p		down	-2.66	0.007652
	hsa-miR-4690-5p		down	-2.7	0.013659
	hsa-mir-6800		down	-2.72	0.043052
	hsa-miR-6125		down	-2.74	0.042163
	hsa-miR-197-5p		down	-2.74	0.047657
	hsa-miR-6743-5p		down	-2.75	0.010797
	hsa-miR-4787-5p		down	-2.75	0.025861
	hsa-miR-6727-5p		down	-2.76	0.03623
	hsa-miR-572		down	-2.79	0.006898
	hsa-miR-6803-5p		down	-2.8	0.030776
	hsa-miR-8072		down	-2.81	0.006132
	hsa-let-7c-5p		down	-2.87	0.004695
	hsa-miR-2277-5p		down	-2.88	0.042049
	hsa-miR-6791-5p		down	-2.91	0.039985
	hsa-miR-4649-5p		down	-2.91	0.00815
	hsa-miR-6879-3p		down	-2.93	0.017095
	hsa-mir-3656		down	-2.94	0.019889
	hsa-miR-7108-5p		down	-3	0.030542
	hsa-miR-5189-3p		down	-3.01	0.039935
	hsa-mir-6858		down	-3.02	0.009332
	hsa-miR-6815-5p		down	-3.06	0.018102
	hsa-miR-3620-3p		down	-3.07	0.025639
	hsa-mir-5095		down	-3.08	0.004349
	hsa-miR-5572		down	-3.15	0.049442
	hsa-miR-6729-5p		down	-3.16	0.020122
	hsa-miR-4508		down	-3.22	0.036038
	hsa-miR-5001-5p		down	-3.24	0.027606
	hsa-miR-937-5p		down	-3.25	0.044417
	hsa-miR-4433-3p		down	-3.3	0.019356
	hsa-miR-149-3p		down	-3.31	0.015221
	hsa-miR-4632-5p		down	-3.34	0.00742
	hsa-miR-6749-5p		down	-3.36	0.034297
	hsa-miR-4743-5p		down	-3.39	0.047174
	hsa-miR-5189-5p		down	-3.4	0.02814
	hsa-miR-6860		down	-3.42	0.001676
	hsa-miR-1227-5p		down	-3.46	0.029469
	hsa-miR-6805-5p		down	-3.52	0.00231
	hsa-miR-4505		down	-3.55	0.031609
	hsa-miR-4433b-3p		down	-3.57	0.022693
	hsa-miR-6846-5p		down	-3.58	0.006576
	hsa-miR-1224-5p		down	-3.59	0.024278
	hsa-miR-6891-5p		down	-3.61	0.030942
	hsa-miR-7106-5p		down	-3.64	0.003544
	hsa-miR-4530		down	-3.67	0.030395
	hsa-miR-1587		down	-3.7	0.03548
	hsa-miR-6889-5p		down	-3.71	0.00147
	hsa-miR-6794-5p		down	-3.74	0.023011
	hsa-miR-6776-5p		down	-3.74	0.008753
	hsa-miR-6511a-3p		down	-3.86	0.040822
	hsa-miR-4695-5p		down	-3.91	0.041952
	hsa-miR-8089		down	-3.96	0.029829
	hsa-miR-4656		down	-4.01	0.018205
	hsa-miR-7150		down	-4.03	0.018047
	hsa-miR-6861-5p		down	-4.03	0.001261
	hsa-miR-4467		down	-4.17	0.000592
	hsa-miR-6075		down	-4.24	0.018756
	hsa-miR-6802-5p		down	-4.25	0.033781
	hsa-miR-6763-5p		down	-4.3	0.012629
	hsa-miR-1343-5p		down	-4.36	0.00404
	hsa-miR-6068		down	-4.46	0.043832
	hsa-miR-4750-5p		down	-4.47	0.01094
	hsa-miR-6779-5p		down	-4.49	0.029496
	hsa-miR-6085		down	-4.75	0.016968
	hsa-miR-1976		down	-4.75	0.005544
	hsa-miR-92b-5p		down	-4.78	0.01602
	hsa-miR-6787-5p		down	-4.86	0.007675
	hsa-miR-6785-5p		down	-4.88	0.001619
	hsa-miR-8073		down	-5.24	0.006543
	hsa-miR-6716-5p		down	-5.26	0.015288
	hsa-miR-6808-5p		down	-5.27	0.002448
	hsa-miR-6782-5p		down	-5.31	0.002256
	hsa-miR-4492		down	-5.43	0.022653
	hsa-miR-885-3p		down	-5.55	0.002066
	hsa-miR-6743-3p		down	-5.89	0.015647
	hsa-miR-5196-5p		down	-6.29	0.011822
	hsa-miR-6132		down	-6.45	0.007701
	hsa-miR-7845-5p		down	-6.81	0.005422
	hsa-miR-1225-5p		down	-7.74	0.038729
	hsa-miR-6803-3p		down	-8.14	0.02955
	hsa-miR-3937		down	-9.44	0.006688
	hsa-miR-6511b-3p		down	-9.5	0.015322
	hsa-miR-4640-5p		down	-11.62	0.025362
	hsa-miR-6848-5p		down	-12.52	0.006621
	hsa-miR-6726-5p		down	-12.63	0.000682
	hsa-miR-6813-5p		down	-18.52	0.001344

## Sheet: Sheet2
Complicated P. vivax vs Healthy	Transcript ID	Regulation	Fold Change	p-value (<0.05)
	U78	up	6.28	0.012717
	ENSG00000212378	up	6.28	0.012717
	hsa-miR-3667-5p	up	4.49	0.007784
	ACA40	up	4.23	0.023298
	hsa-miR-589-3p	up	4.2	0.015096
	U78	up	4.18	0.016784
	hsa-miR-194-5p	up	3.71	0.020474
	U28	up	3.58	0.008158
	U28	up	3.38	0.015324
	hsa-miR-4532	up	3.17	0.013711
	hsa-miR-330-3p	up	3.08	0.00299
	hsa-miR-181b-5p	up	2.97	0.03781
	hsa-miR-182-5p	up	2.87	0.018411
	hsa-miR-7977	up	2.65	0.009553
	ENSG00000239154	up	2.58	0.027911
	hsa-miR-3178	up	2.38	0.009825
	U3	up	2.3	0.029258
	hsa-miR-183-5p	up	2.18	0.016341
	hsa-miR-24-3p	up	2.16	0.028271
	hsa-miR-130b-3p	up	2.12	0.032548
	hsa-miR-4685-5p	down	-2.02	0.038549
	hsa-let-7b-5p	down	-2.02	0.01071
	hsa-miR-433-3p	down	-2.21	0.000496
	hsa-miR-636	down	-2.24	0.034599
	hsa-miR-1306-5p	down	-2.27	0.03017
	hsa-miR-6879-3p	down	-2.44	0.035849
	hsa-let-7c-5p	down	-2.52	0.007183
	hsa-miR-7106-5p	down	-2.54	0.016555
	hsa-miR-3620-3p	down	-2.8	0.009996
	hsa-miR-6891-5p	down	-2.82	0.028533
	hsa-miR-197-5p	down	-2.92	0.046159
	hsa-miR-6763-5p	down	-3.19	0.04079
	hsa-miR-1229-3p	down	-3.28	0.04301
	hsa-miR-5196-5p	down	-3.48	0.031571
	hsa-miR-6511a-3p	down	-3.58	0.038939
	hsa-miR-1976	down	-3.72	0.031854
	hsa-miR-3937	down	-5.75	0.041336
	hsa-miR-6803-3p	down	-7.77	0.005662
	hsa-miR-6848-5p	down	-8.01	0.02338
	hsa-miR-6511b-3p	down	-8.88	0.009045
	hsa-miR-485-3p	down	-8.96	0.002312
	hsa-miR-6726-5p	down	-11.53	0.00192
	hsa-miR-6813-5p	down	-25.64	0.022227

## Sheet: Sheet3
Complicated P. vivax vs P. falciparum	Transcript ID	Regulation	Fold Change	p-value (<0.05)
	hsa-miR-29b-2-5p	up	5.8	0.00095
	hsa-miR-3158-5p	up	4.41	0.00957
	hsa-miR-192-5p	up	4.37	0.00344
	hsa-miR-194-5p	up	3.37	0.01332
	hsa-miR-942-3p	up	3.11	0.04422
	hsa-miR-503-5p	up	2.93	0.01956
	hsa-miR-378a-5p	up	2.79	0.00383
	hsa-miR-4306	up	2.57	0.04535
	hsa-miR-550a-3p	up	2.54	0.00619
	hsa-miR-1285-3p	up	2.49	0.02353
	hsa-miR-501-5p	up	2.48	0.01398
	hsa-miR-18a-3p	up	2.48	0.03069
	hsa-miR-550a-5p	up	2.42	0.03133
	hsa-miR-550a-3-5p	up	2.38	0.01079
	hsa-miR-362-5p	up	2.29	0.02761
	hsa-miR-331-3p	up	2.28	0.00649
	hsa-miR-550b-2-5p	up	2.25	0.03888
	hsa-miR-93-3p	up	2.23	0.00552
	hsa-miR-363-3p	up	2.11	0.04621
	hsa-miR-532-5p	up	2.08	0.01143
	hsa-miR-584-5p	up	2.04	0.03639
	hsa-miR-500a-5p	up	2.02	0.0156
	hsa-miR-211-3p	down	-2.2	0.03143
	ENSG00000207098	down	-2.24	0.00574
	hsa-miR-6836-5p	down	-2.57	0.02469
	hsa-miR-6726-5p	down	-2.92	0.0416
	hsa-miR-486-3p	down	-3.35	4e-06
	hsa-miR-4526	down	-3.72	0.02885
	hsa-miR-6126	down	-5.48	0.02519
	hsa-miR-4485	down	-12.55	0.04092
